# Supplementary material for: New quantitative method for dental wear analysis of small mammals
Source: Sci Rep. 2022 Dec 23;12:22231. doi: 10.1038/s41598-022-26705-x (PMC9789094; doi:10.1038/s41598-022-26705-x)
Supplement: Supplementary file 1 — Supplementary Information. [file 41598_2022_26705_MOESM1_ESM.xlsx]

## Sheet: TxIIIa
SAMPLE	BIOMETRIC DATA		LATERAL			OCLUSSAL
	L	W	A	B	C	A	B
1						0.608	0.671
2						0.720	0.798
3						0.684	0.777
4						0.599	0.646
5						0.628	0.711
6						0.645	0.746
7						0.555	0.653
8						0.608	0.664
9						0.618	0.666
10						0.592	0.686
11						0.593	0.647
12						0.558	0.619
13						0.686	0.752
14						0.695	0.844
15						0.564	0.581
16						0.550	0.659
17						0.520	0.610
18						0.660	0.772
19						0.631	0.653
20						0.588	0.720
21						0.588	0.641
22						0.593	0.689
23						0.525	0.658
24						0.595	0.620
25						0.575	0.633

## Sheet: TxIIIb
SAMPLE	BIOMETRIC DATA		LATERAL			OCLUSSAL
	L	W	A	B	C	A	B
1	1850	1052	0.769	0.797	0.793	0.520	0.799
2	1752	0.989	0.519	0.548	0.671	0.552	0.689
3	1687	0.996	0.450	0.496	0.599	0.782	0.887
4	1722	1093	0.793	0.744	0.789	0.665	0.808
5	1698	1041	0.696	0.692	0.746	0.622	0.738
6	1793	1013	0.541	0.570	0.623	0.675	0.746
7	1790	1089	0.868	0.875	0.802	0.554	0.635
8	1690	1008	0.781	0.743	0.770	0.581	0.780
9	1788	1008	0.407	0.332	0.377	0.787	0.932
10	1812	1095	0.851	0.788	0.950	0.584	0.626
11	1730	1016	0.614	0.673	0.724	0.570	0.608
12	1705	0.916	0.540	0.522	0.612	0.564	0.723
13	1825	1040	0.677	0.659	0.654	0.779	0.997
14	1741	1102	0.797	0.837	0.896	0.580	0.641
15	1804	0.981	0.519	0.556	0.609	0.712	0.833
16	1884	1028	0.752	0.759	0.792	0.655	0.705
17	1824	1102	0.515	0.674	0.663	0.891	0.920
18	1919	1146	0.555	0.545	0.615	0.766	0.871
19	1910	1063	0.556	0.550	0.577	0.641	0.690
20	1463	0.929	0.547	0.573	0.618	0.714	0.772
21	1858	1049	0.591	0.643	0.676	0.589	0.698
22	1903	1005	0.656	0.591	0.709	0.621	0.659
23	1806	1043	0.583	0.610	0.666	0.635	0.828
24	2131	1192	0.891	0.923	0.974	0.607	0.697
25	1981	1234	0.810	0.829	0.826	0.605	0.696

## Sheet: Xa
SAMPLE	BIOMETRIC DATA		LATERAL			OCLUSSAL
	L	W	A	B	C	A	B
1	1.792	1.137	0.584	0.564	0.66
2	1.682	1.07	0.328	0.295	0.286
3	1.773	1.066	0.544	0.511	0.632
4	1.707	0.99	0.481	0.458	0.633
5	1.815	1.115	0.53	0.558	0.703
6	1.934	1.05	0.525	0.474	0.592
7	1.748	1.065	0.389	0.463	0.548
8	1.748	0.997	0.419	0.466	0.527
9	1.904	1.114	0.444	0.488	0.548
10	1.806	1.024	0.472	0.564	0.589
11	1.713	0.996	0.407	0.437	0.583
12	1.82	1.066	0.345	0.453	0.608
13	1.827	1.147	0.835	0.812	0.906
14	1.752	1.034	0.58	0.603	0.751
15	1.809	0.967	0.339	0.489	0.549
16	1.84	1.157	0.466	0.464	0.581
17	1.856	1.091	0.459	0.451	0.523
18	1.793	1.046	0.527	0.476	0.615
19	1.826	1.114	0.483	0.452	0.563
20	1.732	1.117	0.442	0.368	0.376
21	1.823	1.121	0.432	0.51	0.636
22	1.763	1.01	0.466	0.453	0.505
23	1.856	1.131	0.929	0.98	0.92
24	1.857	1.113	0.421	0.548	0.5
25	1.782	1.038	0.763	0.757	0.73
